# Supplementary material for: MTAP and p16 IHC as Markers for CDKN2A/B Loss in Meningiomas
Source: Cancers (Basel). 2024 Sep 27;16(19):3299. doi: 10.3390/cancers16193299 (PMC11476088; doi:10.3390/cancers16193299)
Supplement: Supplementary file 1 [file cancers-16-03299-s001.zip]

Archive with 1 entries (1 files):
- cancers-3197496-supplementary.pdf
